# Supplementary material for: Taxonomic and Life History Bias in Herbicide Resistant Weeds: Implications for Deployment of Resistant Crops
Source: PLoS One. 2013 Sep 9;8(9):e71916. doi: 10.1371/journal.pone.0071916 (PMC3767681; doi:10.1371/journal.pone.0071916)
Supplement: Table S1 — Complete list of species and life history traits used in this study. (XLSX) [file pone.0071916.s001.xlsx]

## Sheet: Heap With Master Tax Bio Traits
Supplemental Table 1: Complete list of species with all traits compared
Family	Genus	Species	List1	Life History2	Veg. Repro.3	Aquatic4	ALS5 inhib Resist.	PSII5 inhib Resist.	Glycine5 Resist.	Multiple Resist.
Aizoaceae	Mesembryanthemum	crystallinum	EHR	A or B	--	--	+	--	--	--
Aizoaceae	Trianthema	portulacastrum	Control	A	N/A	--	--	--	--	--
Alismataceae	Alisma	plantago-aquatica	EHR	P	+	+	+	--	--	--
Alismataceae	Damasonium	minus	EHR	P	+	+	+	--	--	--
Alismataceae	Limnocharis	flava	EHR	P	+	+	+	--	--	+
Alismataceae	Sagittaria	guyanensis	EHR	A or P	+	+	+	--	--	--
Alismataceae	Sagittaria	montevidensis	EHR	A or P	+	+	+	--	+	+
Alismataceae	Sagittaria	pygmaea	EHR	A or P	+	+	+	--	--	--
Alismataceae	Sagittaria	sagittifolia	Control	A or P	+	+	--	--	--	--
Amaranthaceae	Achyanthes	aspera	Control	A	N/A	--	--	--	--	--
Amaranthaceae	Alternanthera	philoxeroides	Control	P	+	+	--	--	--	--
Amaranthaceae	Alternanthera	sessilis	Control	P	+	+	--	--	--	--
Amaranthaceae	Amaranthus	albus	EHR	A	N/A	--	--	+	--	--
Amaranthaceae	Amaranthus	blitoides	EHR	A	N/A	--	+	+	--	--
Amaranthaceae	Amaranthus	cruentus	EHR	A	N/A	--	--	+	--	--
Amaranthaceae	Amaranthus	hybridus	Both	A	N/A	--	+	+	--	--
Amaranthaceae	Amaranthus	palmeri	EHR	A	N/A	--	+	+	--	+
Amaranthaceae	Amaranthus	powellii	EHR	A	N/A	--	+	+	--	+
Amaranthaceae	Amaranthus	quitensis	EHR	A	N/A	--	+	--	--	--
Amaranthaceae	Amaranthus	retroflexus	Both	A	N/A	--	+	+	--	+
Amaranthaceae	Amaranthus	tuberculatus	EHR	A	N/A	--	+	+	--	--
Amaranthaceae	Amaranthus	blitum	EHR	A	N/A	--	+	+	--	--
Amaranthaceae	Amaranthus	spinosus	Control	A	N/A	--	--	--	--	--
Amaranthaceae	Atriplex	patula	EHR	A	N/A	--	--	+	--	--
Amaranthaceae	Bassia	scoparia	EHR	A	N/A	--	+	+	--	+
Amaranthaceae	Chenopodium	album	Both	A	N/A	--	+	+	--	--
Amaranthaceae	Chenopodium	ficifolium	EHR	A	N/A	--	--	+	--	--
Amaranthaceae	Chenopodium	hybridum	EHR	A	N/A	--	--	+	--	--
Amaranthaceae	Chenopodium	polyspermum	EHR	A	N/A	--	--	+	--	--
Amaranthaceae	Chenopodium	strictum	EHR	A	N/A	--	--	+	--	--
Amaranthaceae	Chenopodium	murale	Control	A	N/A	--	--	--	--	--
Amaranthaceae	Dysphania	ambrosiodes	Control	A or P	--	--	--	--	--	--
Amaranthaceae	Salsola	kali	Both	A	N/A	--	+	--	--	--
Apiaceae	Daucus	carota	Both	A or P	--	--	--	--	--	--
Apocynaceae	Asclepias	curassavica	Control	A or P	--	--	--	--	--	--
Araceae	Landoltia	punctata	EHR	P	+	+	--	--	--	--
Araceae	Lemna	minor	Control	A	N/A	+	--	--	--	--
Araceae	Pistia	stratiotes	Control	P	+	+	--	--	--	--
Araceae	Spirodela	polyrhiza	Control	P	+	+	--	--	--	--
Asteraceae	Acanthospermum	hispidum	Control	A	N/A	--	--	--	--	--
Asteraceae	Ageratum	conyzoides	Control	A	N/A	--	--	--	--	--
Asteraceae	Ageratum	houstonianum	Control	A or P	--	--	--	--	--	--
Asteraceae	Ambrosia	artemisiifolia	EHR	A	N/A	--	+	+	--	+
Asteraceae	Ambrosia	trifida	EHR	A	N/A	--	+	--	--	+
Asteraceae	Anthemis	cotula	EHR	A	N/A	--	+	--	--	--
Asteraceae	Arctotheca	calendula	EHR	A	N/A	--	--	--	--	--
Asteraceae	Artemsia	vulgaris	Control	P	+	--	--	--	--	--
Asteraceae	Bidens	pilosa	Both	A	N/A	--	+	--	--	--
Asteraceae	Bidens	subalternans	EHR	A	N/A	--	+	+	--	+
Asteraceae	Bidens	tripartita	EHR	A	N/A	--	--	+	--	--
Asteraceae	Carduus	nutans	Both	A or B	--	--	--	--	--	--
Asteraceae	Carduus	pycnocephalus	EHR	A or B	--	--	--	--	--	--
Asteraceae	Centaurea	solstitialis	EHR	A	N/A	--	--	--	--	--
Asteraceae	Chondrilla	juncea	Control	P	+	--	--	--	--	--
Asteraceae	Chromolaena	odorata	Control	P	--	--	--	--	--	--
Asteraceae	Cichorium	intybus	Control	B or P	+	--	--	--	+	--
Asteraceae	Cirsium	arvense	Both	P	+	--	--	--	--	--
Asteraceae	Cirsium	vulgare	Control	A or B	--	--	--	--	--	--
Asteraceae	Conium	maculatum	Control	B	--	--	--	--	--	--
Asteraceae	Conyza	bonariensis	EHR	B	--	--	+	+	--	+
Asteraceae	Conyza	canadensis	Both	A	N/A	--	+	+	--	+
Asteraceae	Conyza	sumatrensis	EHR	A	N/A	--	--	--	--	--
Asteraceae	Crassocephalum	crepidiodes	EHR	A	N/A	--	--	--	--	--
Asteraceae	Cyclachaena	xanthifolia	EHR	A or P	--	--	+	--	--	--
Asteraceae	Cynathillium	cinereum	Control	A	N/A	--	--	--	+	--
Asteraceae	Eclipta	prostrata	Control	A or P	+	--	--	--	+	--
Asteraceae	Emilia	sonchifolia	Control	A	N/A	--	--	--	--	--
Asteraceae	Erigeron	philadelphicus	EHR	P	--	--	--	--	--	--
Asteraceae	Galinsoga	parviflora	Control	A	N/A	--	--	--	--	--
Asteraceae	Galinsoga	quadriradiata	EHR	A	N/A	--	--	+	--	--
Asteraceae	Glebionis	coronarium	EHR	A	N/A	--	+	--	--	--
Asteraceae	Helianthuus	annuus	EHR	A	N/A	--	+	--	--	--
Asteraceae	Lactuca	serriola	EHR	A	N/A	--	+	--	--	--
Asteraceae	Matricaria	chamomilla	Both	A	N/A	--	+	--	--	--
Asteraceae	Matricaria	matricarioides	EHR	A	N/A	--	--	+	--	--
Asteraceae	Matricaria	discoidea	EHR	A	N/A	--	--	+	--	--
Asteraceae	Mikania	cordata	Control	P	+	--	--	--	--	--
Asteraceae	Mikania	micrantha	Control	P	+	--	--	--	--	--
Asteraceae	Mikania	scandens	Control	P	+	--	--	--	--	--
Asteraceae	Oncosiphon	suffruticosum	EHR	A	N/A	--	+	--	--	--
Asteraceae	Parthenium	hysterophorus	EHR	A	N/A	--	+	--	--	--
Asteraceae	Senecio	vulgaris	Both	A or B	--	--	--	+	--	--
Asteraceae	Silybum	marianum	Control	A or B	--	--	--	--	--	--
Asteraceae	Soliva	sessilis	EHR	A	N/A	--	--	--	--	--
Asteraceae	Sonchus	asper	Both	A	N/A	--	+	+	--	--
Asteraceae	Sonchus	oleraceus	Both	A or B	--	--	+	--	--	--
Asteraceae	Sonchus	arvensis	Control	P	+	--	--	--	--	--
Asteraceae	Syndrella	nodiflora	Control	A	N/A	--	--	--	--	--
Asteraceae	Tridax	procumbens	Control	P	--	--	--	--	--	--
Asteraceae	Tripleurospermum	maritimum	EHR	A or P	--	--	--	--	--	--
Asteraceae	Xanthium	strumarium	Both	A	N/A	--	+	--	--	--
Asteraceae	Xanthium	spinosum	Control	A	N/A	--	--	--	--	--
Asteraceae	Youngia	japonica	EHR	A	N/A	--	--	--	--	--
Boraginaceae	Echium	plantagineum	EHR	B	--	--	+	--	--	--
Boraginaceae	Heliotropium	europaeum	Control	A	N/A	--	--	--	--	--
Boraginaceae	Heliotropium	indicum	Control	A	N/A	--	--	--	--	--
Brassicaceae	Brassica	tournefortii	EHR	A	N/A	--	+	--	--	--
Brassicaceae	Brassica	rapa	Both	A	N/A	--	--	+	--	--
Brassicaceae	Camelina	microcarpa	EHR	A	N/A	--	+	--	--	--
Brassicaceae	Capsella	bursa--pastoris	Both	A	N/A	--	+	+	--	--
Brassicaceae	Descurainia	sophia	EHR	A or B	--	--	+	--	--	--
Brassicaceae	Diplotaxis	tenuifolia	EHR	P	--	--	+	--	--	--
Brassicaceae	Erucastrum	austroafricanum	EHR	A	N/A	--	+	--	--	--
Brassicaceae	Erysimum	repandum	EHR	A	N/A	--	+	--	--	--
Brassicaceae	Lepidium	virginicum	EHR	A	N/A	--	--	--	--	--
Brassicaceae	Lepidium	didymum	Control	A or B	--	--	--	--	--	--
Brassicaceae	Lepidium	draba	Control	P	+	--	--	--	--	--
Brassicaceae	Neslia	paniculata	EHR	A	N/A	--	+	--	--	--
Brassicaceae	Raphanus	raphanistrum	Both	A or B	--	--	+	+	--	+
Brassicaceae	Raphanus	sativus	EHR	A	N/A	--	+	--	+	--
Brassicaceae	Rapistrum	rugosum	EHR	A	N/A	--	+	--	--	--
Brassicaceae	Sinapis	alba	EHR	A	N/A	--	+	--	--	--
Brassicaceae	Sinapis	arvensis	Both	A	N/A	--	+	+	--	+
Brassicaceae	Sisymbrium	orientale	EHR	A	N/A	--	+	--	--	+
Brassicaceae	Thlaspi	arvense	Both	A	N/A	--	+	--	--	--
Capparaceae	Gynandropsis	gynandra	Control	A	N/A	--	--	--	--	--
Caryophyllaceae	Arenaria	serpyllifolia	EHR	A	N/A	--	--	+	--	--
Caryophyllaceae	Ceratophyllum	demersum	Control	A or P	+	+	--	--	--	--
Caryophyllaceae	Drymaria	cordata	Control	P	+	--	--	--	--	--
Caryophyllaceae	Spergula	arvensis	Control	A	N/A	--	--	--	--	--
Caryophyllaceae	Stellaria	media	Both	A or P	+	--	+	+	--	--
Commelinaceae	Commelina	diffusa	Both	A or P	--	--	--	--	--	--
Convolvulaceae	Convolvulus	arvensis	Both	P	+	--	--	--	--	--
Convolvulaceae	Cuscuta	campestris	Both	A	N/A	--	+	--	--	--
Convolvulaceae	Cuscuta	epithymum	Control	A	N/A	--	--	--	--	--
Convolvulaceae	Ipomoea	aquatica	Control	P	+	+	--	--	--	--
Convolvulaceae	Ipomoea	triloba	Control	A	N/A	--	--	--	--	--
Cucurbitaceae	Mormordica	charantia	Control	A	N/A	--	--	--	--	--
Cyperaceae	Bolboschoenus	maritimus	Both	P	+	+	+	--	--	--
Cyperaceae	Cyperus	difformis	Both	A	N/A	--	+	--	--	--
Cyperaceae	Cyperus	esculentus	Control	P	+	--	--	--	--	--
Cyperaceae	Cyperus	haspan	Control	P	+	+	--	--	--	--
Cyperaceae	Cyperus	iria	Control	A	N/A	--	--	--	--	--
Cyperaceae	Cyperus	rotundus	Control	P	+	--	--	--	--	--
Cyperaceae	Eleocharis	acicularis	Control	P	+	+	--	--	--	--
Cyperaceae	Eleocharis	dulcis	Control	P	+	+	--	--	--	--
Cyperaceae	Eleocharis	palustris	Control	P	+	+	--	--	--	--
Cyperaceae	Fimbristylis	littoralis	Both	A or P	--	--	+	--	--	--
Cyperaceae	Fimbristylis	dichotoma	Control	A or P	--	--	--	--	--	--
Cyperaceae	Schoenoplectus	juncoides	EHR	A or P	--	+	+	--	--	--
Cyperaceae	Schoenoplectus	mucronatus	Both	P	+	--	+	--	--	--
Dennstaediaceae	Pteridium	aquilinum	Control	P	+	--	--	--	--	--
Elatinaceae	Elatine	triandra	EHR	A	N/A	+	+	--	--	--
Equisetaceae	Equisetum	arvense	Control	P	+	--	--	--	--	--
Equisetaceae	Equisetum	palustre	Control	P	+	--	--	--	--	--
Euphorbiaceae	Euphorbia	heterophylla	Both	A	N/A	--	+	--	--	+
Euphorbiaceae	Euphorbia	helioscopia	Control	A	N/A	--	--	--	--	--
Euphorbiaceae	Euphorbia	hirta	Control	A	N/A	--	--	--	--	--
Euphorbiaceae	Phyllanthus	niruri	Control	A	N/A	--	--	--	--	--
Fabaceae	Aeschynomene	indica	Control	A	N/A	--	--	--	--	--
Fabaceae	Mimosa	pudica	Control	P	--	--	--	--	--	--
Fabaceae	Senna	occidentalis	Control	A	N/A	--	--	--	--	--
Fabaceae	Senna	tora	Control	A	N/A	--	--	--	--	--
Fabaceae	Ulex	europaeus	Control	B or P	--	--	--	--	--	--
Haloragaceae	Myriophyllum	spicatum	Control	B or P	+	+	--	--	--	--
Hydrocharitaceae	Elodea	canadensis	Control	P	+	+	--	--	--	--
Hydrocharitaceae	Hydrilla	verticillata	Both	A or P	+	+	--	--	--	--
Hydrocharitaceae	Najas	graminea	Control	P	+	+	--	--	+	--
Hydrocharitaceae	Vallisneria	spiralis	Control	A or P	+	+	--	--	+	--
Lamiaceae	Galeopsis	tetrahit	EHR	A	N/A	--	+	--	--	--
Lamiaceae	Lamium	amplexicaule	Control	A or B	--	--	--	--	+	--
Linderniaceae	Lindernia	dubia	EHR	A or B	--	--	+	--	--	--
Linderniaceae	Lindernia	micrantha	EHR	A	N/A	--	+	--	--	--
Linderniaceae	Lindernia	procumbens	EHR	A	N/A	--	+	--	--	--
Lythraceae	Ammania	auriculata	EHR	A	N/A	--	+	--	--	--
Lythraceae	Ammania	coccinea	EHR	A	N/A	--	+	--	--	--
Lythraceae	Cuphea	carthagenensis	EHR	A or P	--	--	--	--	--	--
Lythraceae	Rotala	indica	EHR	A	N/A	--	+	--	--	--
Malvaceae	Abutilon	theophrasti	EHR	A	N/A	--	--	+	--	--
Malvaceae	Corchorus	olitorius	Control	A	N/A	--	--	--	+	--
Malvaceae	Hibiscus	trionum	Control	A	N/A	--	--	--	--	--
Malvaceae	Sida	spinosa	EHR	A or P	--	--	+	--	--	--
Malvaceae	Sida	acuta	Control	P	--	--	--	--	+	--
Malvaceae	Sida	rhombifolia	Control	P	--	--	--	--	+	--
Marsileaceae	Marsilea	quadifolia	Control	P	+	+	--	--	--	--
Melastomaceae	Melastoma	malabathricum	Control	P	--	--	--	--	--	--
Nyctaginaceae	Boerhavia	diffusa	Control	A or P	--	--	--	--	--	--
Onagraceae	Epilobium	tetragonum	EHR	P	--	--	--	+	--	--
Onagraceae	Epilobium	cilatum	EHR	A	N/A	--	--	+	--	--
Onagraceae	Ludwigia	adscendens	Control	P	+	+	--	--	--	--
Onagraceae	Ludwigia	hyssopifolia	Control	A	N/A	+	--	--	--	--
Onagraceae	Ludwigia	octovalvis	Control	A or P	+	--	--	--	--	--
Orobanchaceae	Orobanche	minor	Control	A or P	--	--	--	--	--	--
Orobanchaceae	Paliavana	racemosa	Control	A or P	--	--	--	--	--	--
Orobanchaceae	Striga	lutea	Control	A	N/A	--	--	--	--	--
Oxalidaceae	Oxalis	corniculata	Control	P	+	--	--	--	--	--
Oxalidaceae	Oxalis	latifolia	Control	P	+	--	--	--	--	--
Papaveraceae	Argemone	mexicana	Control	A	N/A	--	--	--	--	--
Papaveraceae	Fumaria	densiflora	Both	A	N/A	--	--	--	--	--
Papaveraceae	Papaver	rhoeas	Both	A	N/A	--	+	--	--	+
Passifloraceae	Passiflora	foetida	Control	P	--	--	--	--	--	--
Plantaginaceae	Bacopa	rotundifolia	EHR	P	--	+	+	--	--	--
Plantaginaceae	Limnophila	erecta	EHR	A	N/A	+	+	--	--	--
Plantaginaceae	Limnophila	sessiliflora	EHR	A or P	+	+	+	--	--	--
Plantaginaceae	Plantago	lanceolata	Both	A or P	--	--	--	--	--	--
Plantaginaceae	Plantago	lagopus	Both	A or B	--	--	--	+	--	--
Plantaginaceae	Plantago	major	Control	P	--	--	--	--	--	--
Plantaginaceae	Veronica	arvensis	Control	A	N/A	--	--	--	--	--
Plantaginaceae	Veronica	persica	Control	A	N/A	--	--	--	--	--
Poaceae	Agrostis	stolonifera	EHR	P	+	--	--	--	--	--
Poaceae	Alopecurus	japonicus	EHR	A	N/A	--	--	--	--	--
Poaceae	Alopecurus	myosuroides	Both	A	N/A	--	+	+	--	--
Poaceae	Apera	spica-venti	EHR	A	N/A	--	+	--	--	+
Poaceae	Avena	fatua	Both	A	N/A	--	+	--	--	+
Poaceae	Avena	sterilis	EHR	A	N/A	--	+	--	--	+
Poaceae	Axonopus	compressus	Control	P	+	--	--	--	--	--
Poaceae	Beckmannia	syzigachne	EHR	A	N/A	+	--	--	--	--
Poaceae	Brachipodium	distachyon	EHR	A	N/A	--	--	+	--	--
Poaceae	Bromus	diandrus	EHR	A	N/A	--	--	--	--	--
Poaceae	Bromus	japonicus	EHR	A	N/A	--	+	--	--	--
Poaceae	Bromus	rigidus	EHR	A or P	--	--	--	--	--	--
Poaceae	Bromus	secalinus	EHR	A	N/A	--	+	--	--	--
Poaceae	Bromus	tectorum	EHR	A	N/A	--	--	+	+	--
Poaceae	Cenchrus	echinatus	Control	A	N/A	--	--	--	--	--
Poaceae	Chloris	truncata	EHR	P	+	--	--	--	+	--
Poaceae	Chloris	barbata	EHR	A	N/A	--	--	+	+	--
Poaceae	Crypsis	schoenoides	EHR	A	N/A	--	--	+	--	--
Poaceae	Cynodon	dactylon	Control	P	+	--	--	--	--	--
Poaceae	Cynosurus	echinatus	EHR	A	N/A	--	+	--	--	+
Poaceae	Dactyloctenium	aegyptium	Control	A or P	+	--	--	--	--	--
Poaceae	Digitaria	ciliaris	Both	A	N/A	--	--	--	--	--
Poaceae	Digitaria	insularis	EHR	P	+	--	--	--	+	--
Poaceae	Digitaria	ischaemum	EHR	A	N/A	--	--	--	--	--
Poaceae	Digitaria	sanguinalis	Both	A or P	+	--	+	+	--	+
Poaceae	Digitaria	abyssinica	Control	P	+	--	--	--	--	--
Poaceae	Digitaria	longiflora	Control	A or P	+	--	--	--	--	--
Poaceae	Digitaria	velutina	Control	A	N/A	--	--	--	--	--
Poaceae	Echinochloa	colona	Both	A	N/A	--	+	+	--	+
Poaceae	Echinochloa	crus-galli	Both	A	N/A	--	+	+	--	+
Poaceae	Echinochloa	crus-pavonis	EHR	A	N/A	--	--	--	--	--
Poaceae	Echinochloa	erecta	EHR	A	N/A	--	--	--	--	+
Poaceae	Echinochloa	oryzoides	EHR	A	N/A	+	--	--	--	+
Poaceae	Eleusine	indica	Both	A	N/A	--	+	--	--	+
Poaceae	Elymus	repens	Control	P	+	--	--	--	--	--
Poaceae	Eriochloa	punctata	EHR	A or P	+	--	--	--	--	--
Poaceae	Hordeum	leporinum	EHR	A	N/A	--	--	--	--	--
Poaceae	Hordeum	murinum	Both	A	N/A	--	+	--	--	--
Poaceae	Imperata	cylindrica	Control	P	+	--	--	--	--	--
Poaceae	Ischaemum	rugosum	Both	A or P	+	+	--	--	--	+
Poaceae	Ixophorus	unisetus	EHR	A	N/A	--	+	--	--	--
Poaceae	Leersia	hexandra	Control	P	+	+	--	--	--	--
Poaceae	Leptochloa	chinensis	Both	A or P	+	--	--	--	--	--
Poaceae	Leptochloa	panicea	Control	A	N/A	+	--	--	--	--
Poaceae	Lolium	multiflorum	EHR	A or B	--	--	+	--	+	+
Poaceae	Lolium	perenne	EHR	A or P	--	--	+	--	+	+
Poaceae	Lolium	persicum	EHR	A or P	--	--	--	--	--	--
Poaceae	Lolium	rigidum	EHR	A	N/A	--	+	+	+	+
Poaceae	Lolium	tementulum	Control	A	N/A	--	--	--	--	--
Poaceae	Megathyrsus	maximus	Control	P	+	--	--	--	--	--
Poaceae	Nasella	neesiana	EHR	P	--	--	--	--	--	--
Poaceae	Nasella	trichotoma	EHR	P	--	--	--	--	--	--
Poaceae	Oryza	aequalis	Both	A	N/A	+	--	--	--	--
Poaceae	Oryza	sativa	Both	A	N/A	--	+	--	--	--
Poaceae	Oryza	barthii	Control	A	N/A	+	--	--	--	--
Poaceae	Oryza	officinalis	Control	P	+	--	--	--	--	--
Poaceae	Oryza	punctata	Control	A	N/A	--	--	--	--	--
Poaceae	Oryza	rufipogon	Control	P	+	+	--	--	--	--
Poaceae	Panicum	capillare	EHR	A	N/A	--	--	+	--	--
Poaceae	Panicum	dichotomiflorum	EHR	A	N/A	--	--	+	--	--
Poaceae	Panicum	repens	Control	P	+	+	--	--	--	--
Poaceae	Paspalum	conjugatum	Control	A or P	+	--	--	--	--	--
Poaceae	Paspalum	distichum	Control	P	+	+	--	--	--	--
Poaceae	Pennisetum	clandestinum	Control	P	+	--	--	--	--	--
Poaceae	Pennisetum	pedicellatum	Control	P	--	--	--	--	--	--
Poaceae	Pennisetum	polystachion	Control	A or P	--	--	--	--	--	--
Poaceae	Pennisetum	purpureum	Control	P	+	--	--	--	--	--
Poaceae	Phalaris	brachystachys	EHR	A	N/A	--	+	--	--	+
Poaceae	Phalaris	minor	EHR	A	N/A	--	+	--	--	+
Poaceae	Phalaris	paradoxa	EHR	A	N/A	--	--	+	--	--
Poaceae	Phragmites	australis	Control	P	+	+	--	--	--	--
Poaceae	Phragmites	karka	Control	P	+	+	--	--	--	--
Poaceae	Poa	annua	Both	A or P	N/A	--	--	+	--	--
Poaceae	Polypogon	monspeliensis	EHR	A	N/A	--	--	+	--	--
Poaceae	Rostraria	smyrnacea	EHR	A	N/A	--	--	+	--	--
Poaceae	Rottboellia	cochinchinesis	Both	A	N/A	--	--	--	--	--
Poaceae	Saccharum	spontaneum	Control	P	+	--	--	--	--	--
Poaceae	Setaria	faberi	EHR	A	N/A	--	+	+	+	--
Poaceae	Setaria	verticillata	Both	A	N/A	--	--	+	--	--
Poaceae	Setaria	viridis	Both	A	N/A	--	+	+	--	+
Poaceae	Setaria	parviflora	Control	P	--	--	--	--	--	--
Poaceae	Setaria	pumila	Both	A	N/A	--	--	+	--	--
Poaceae	Snowdenia	polystachea	EHR	A or P	--	--	--	--	--	--
Poaceae	Sorghum	bicolor	EHR	A	N/A	--	+	--	--	--
Poaceae	Sorghum	halepense	Both	P	+	--	+	--	--	--
Poaceae	Urochloa	panicoides	EHR	A	N/A	--	--	+	+	--
Poaceae	Urochloa	plantaginea	EHR	A	N/A	--	--	--	--	--
Poaceae	Urochloa	mutica	Control	P	+	--	--	--	--	--
Poaceae	Vulpia	bromoides	EHR	A	N/A	--	--	--	--	--
Polygonaceae	Fallopia	convolvulus	Both	A	N/A	--	+	+	--	--
Polygonaceae	Persicaria	lapathifolium	Both	A	N/A	--	--	+	--	--
Polygonaceae	Persicaria	pensylvanicum	EHR	A	N/A	--	--	+	+	--
Polygonaceae	Persicaria	maculosa	Both	A	N/A	--	--	+	--	--
Polygonaceae	Persicaria	hydropiper	Both	A	N/A	--	--	+	--	--
Polygonaceae	Polygonum	aviculare	Both	A	N/A	--	--	+	--	--
Polygonaceae	Rumex	acetosella	Control	P	+	--	--	--	--	--
Polygonaceae	Rumex	crispus	Control	P	--	--	--	--	--	--
Polygonaceae	Rumex	obtusifolius	Control	P	--	--	--	--	--	--
Pontederiaceae	Eichhornia	crassipes	Control	P	+	+	--	--	--	--
Pontederiaceae	Monochoria	korsakowii	EHR	A or P	+	--	+	--	--	+
Pontederiaceae	Monochoria	vaginalis	Both	A or P	+	--	+	--	--	--
Pontederiaceae	Monochoria	hastata	Control	P	+	+	--	--	--	--
Portulacaceae	Portulaca	oleracea	Both	A	N/A	--	--	+	--	+
Potamogetonaceae	Potamogeton	crispus	Control	P	+	+	--	--	+	--
Potamogetonaceae	Potamogeton	natans	Control	P	+	+	--	--	--	--
Potamogetonaceae	Stuckenia	pectinata	Control	P	+	+	--	--	--	--
Primulaceae	Anagallis	arvensis	Control	A	N/A	--	--	--	--	--
Ranunculaceae	Ranunculus	acris	EHR	B	--	--	--	--	--	--
Ranunculaceae	Ranunculus	repens	Control	P	+	--	--	--	--	--
Rubiaceae	Galium	spurium	EHR	A or B	--	--	+	--	--	+
Rubiaceae	Galium	aparine	Control	A	N/A	--	--	--	--	--
Rubiaceae	Mitracarpus	hirtus	EHR	A	N/A	--	--	--	--	--
Salviniaceae	Azolla	pinnata	Control	A	N/A	+	--	--	--	--
Salviniaceae	Salvinia	auriculata	Control	A or P	+	+	--	--	--	--
Solanaceae	Datura	stramonium	Both	A	N/A	--	--	+	--	--
Solanaceae	Nicandra	physalodes	Control	A	N/A	--	--	--	--	--
Solanaceae	Physalis	angulata	Control	A	N/A	--	--	--	--	--
Solanaceae	Solanum	americanum	EHR	A or P	--	--	--	--	--	--
Solanaceae	Solanum	nigrum	Both	A or B	--	--	--	+	--	--
Sphenocleaceae	Sphenoclea	zeylanica	Both	A	N/A	+	--	--	--	--
Typhaceae	Typha	angustifolia	Control	P	+	+	--	--	--	--
Typhaceae	Typha	latifolia	Control	P	+	+	--	--	--	--
Urticaceae	Urtica	urens	Both	A	N/A	--	--	+	--	--
Verbenaceae	Lantana	camara	Control	P	+	--	--	--	--	--
Verbenaceae	Stachytarpheta	jamaicensis	Control	A or P	--	--	--	--	--	--
Xanthorrhoeaceae	Asphodelus	tenuifolius	Control	A	N/A	--	--	--	--	--
Zygophyllaceae	Tribulus	terrestris	Control	A	N/A	--	--	--	--	--
1 Control = species from the control list; EHR = species with evolved herbicide resistance; Both = species from the control list which also have EHR
2 A = Annual; B = Biennial; P = Perennial; species with multiple letters can have multiple potential life histories
3 + = vegetativly reproducing; -- = non-annual without vegetative reproduction; N/A = annual species- no potential for vegetative reproduction
4 + = aquatic species; -- = terrestrial species
5 + = resistance to specified herbicide; -- = no resistence to specified herbicide
